# Supplementary material for: Towards an in situ non-lethal rapid test to accurately detect the presence of the nematode parasite, Anguillicoloides crassus, in European eel, Anguilla anguilla
Source: Parasitology. 2022 Jan 19;149(5):605–11. doi: 10.1017/S0031182021002146 (PMC10090626; doi:10.1017/S0031182021002146)
Supplement: Supplementary file 1 [file S0031182021002146sup.zip]

Archive with 3 entries (3 files):
- S0031182021002146sup001.docx
- S0031182021002146sup002.docx
- S0031182021002146sup003.docx
